# Supplementary material for: Differential item functioning in neonatal behavioral neurological assessment in high-risk full-term infants in NICU based on a machine learning approach
Source: Front Neurosci. 2025 Nov 18;19:1681152. doi: 10.3389/fnins.2025.1681152 (PMC12669220; doi:10.3389/fnins.2025.1681152)
Supplement: Supplementary file 2 [file Table_1.xlsx]

## Sheet: Sheet1
	Supplemental Material.3 Disordered rating scale category structure for items of PIOFRA
	Item		Category Reseponse		Threshold1(Cat.0-1)	Threshold1(Cat.1-2)	Interval Thr.1-21
		0	1	2
	1_Vision	20	48	475	0.22	-0.22	-
	2_Auditory	28	79	436	-0.13	0.13	0.26
	3_Auditory_GeGe	347	143	53	-0.39	0.39	0.78
	4_Vision_Speeking_Face	248	190	105	-0.5	0.5	1
	6_Comfort	5	39	499	-0.35	0.35	0.7
	7_Scarf_Sign	12	35	496	0.26	-0.26	-
	8_Forearm_Rebound	33	120	390	-0.5	0.5	1
	9_Lower_Limb_Rebound	20	42	481	0.36	-0.36	-
	15_Sucking_Reflex	15	86	442	-0.56	0.56	1.12
	16_Stepping	40	90	413	-0.08	0.08	0.16
	19_Cry	7	66	470	-0.7	0.7	1.4
	18_Awake	0	52	491	-	-	-
	20_Mobility	9	113	421	-1.13	1.13	2.26
	1.Cat: Category/option, Thr:Threshold
