# Supplementary material for: Differential item functioning in neonatal behavioral neurological assessment in high-risk full-term infants in NICU based on a machine learning approach
Source: Front Neurosci. 2025 Nov 18;19:1681152. doi: 10.3389/fnins.2025.1681152 (PMC12669220; doi:10.3389/fnins.2025.1681152)
Supplement: Supplementary file 3 [file Table_2.xlsx]

## Sheet: Sheet1
	Supplemental Material.2 Fit statistics for unfitting (overfitting and misfitting) items
	Item	Total score	Total count	Measure	Model S.E.	Infit		Outfit		Corr.
						MNSQ	ZSTD	MNSQ	ZSTD
	1_Vision	998	543	-0.81	0.11	1.32	2.51	1.53	2.19	0.27
	2_Auditory	951	543	-0.47	0.09	1.3	3.05	1.43	2.57	0.32
	10_Popliteal_Angle	650	543	1.08	0.07	1.33	5.72	1.47	7.12	0.33
	12_Hand_Grasp	938	543	-0.88	0.1	0.81	-2.77	0.7	-3.16	0.58
	13_Strech_Reaction	613	543	1.2	0.07	0.87	-2.5	0.9	-1.99	0.6
	14_Support_Reaction	659	543	0.78	0.08	0.85	-2.94	0.84	-3.08	0.6
	15_Sucking_Reflex	970	543	-0.87	0.1	0.74	-3.1	0.52	-4.08	0.61
	17_Moro_reflex	856	543	-0.12	0.08	0.87	-2.2	0.83	-2.23	0.58
	20_Mobility	955	543	-1.1	0.1	0.75	-3.51	0.63	-3.71	0.61
	Note. Corr=Item to total correlation;MNSQ=mean square;ZSTD=standardized z;
